# Supplementary material for: Hypoplastic and Congenital Absence of Coronary Arteries and Its Correlation with Clinical Implications of Cardiac Circulation: A Systematic Review and Meta-Analysis
Source: J Clin Med. 2024 May 24;13(11):3085. doi: 10.3390/jcm13113085 (PMC11173156; doi:10.3390/jcm13113085)
Supplement: Supplementary file 1 [file jcm-13-03085-s001.zip]

Archive with 1 entries (1 files):
- jcm-2994309-supplementary.pdf
